# Supplementary material for: Daytime or Edge-of-Daytime Intra-Canopy Illumination Improves the Fruit Set of Bell Pepper at Passive Conditions in the Winter
Source: Plants (Basel). 2022 Feb 4;11(3):424. doi: 10.3390/plants11030424 (PMC8838261; doi:10.3390/plants11030424)
Supplement: Supplementary file 1 [file plants-11-00424-s001.zip]

Archive with 1 entries (1 files):
- plants-1549255-supplementary.pdf
